# Supplementary material for: The relationship between transposable elements and ecological niches in the Greater Cape Floristic Region: A study on the genus Pteronia (Asteraceae)
Source: Front Plant Sci. 2022 Sep 29;13:982852. doi: 10.3389/fpls.2022.982852 (PMC9559566; doi:10.3389/fpls.2022.982852)
Supplement: Supplementary file 2 [file DataSheet_2.xlsx]

## Sheet: Supplementary Table 1
Supplementary Table 1 – Sample collection data, genome size (GS – 1C-value in pg) and GC-content (%) at population (N = number of individuals) and individual level, chromosome counts and samples on which FISH analyses were performed.
Taxon name	Unique code	Longitude	Latitude	Population GS	N	individual GS	individual GC	chromosome counts (number of individuals)	FISH analyses
Pteronia flava A.O.Bello, Magee & Boatwr.	R525	20.7174	-32.7715	4.626 ± 0.048	3	4.67881	59.9476	-
Pteronia glomerata L.f.	R440	22.556	-32.198	4.575 ± 0.029	3	4.59207	60.1932	-
Pteronia sordida N.E.Br.	R431	22.5633	-32.2338	4.792 ± 0.008	3	4.78321	60.565	~18 (1)
Pteronia oblanceolata E.Phillips	R484	22.4945	-33.2852	5.280 ± 0.111	4	5.39801	60.7505	-
Pteronia ovalifolia DC.	R582	20.809	-34.4064	4.908 ± 0.106	4	4.94255	60.2548	18 (2)	*
Pteronia incana DC.	R079	19.7127	-32.8825	4.893 ± 0.032	5	4.91568	60.2386	18 (5)	*
Pteronia decurrens A.O.Bello, Magee & Boatwr.	R125	22.0652	-33.2627	5.216 ± 0.047	3	5.16365	59.5906	-
Pteronia cinerea L.f.	R777	18.9917	-32.3417	5.645 ± 0.061	3	5.66989	60.2591	18 (1)
Pteronia glauca Thunb.	R479	22.4695	-32.3304	4.963 ± 0.026	4	4.95762	60.4831	-
Pteronia membranacea L.f.	R566	23.6142	-33.4714	4.869 ± 0.188	5	4.73664	61.7067	18 (2)
Pteronia tricephala DC.	R546	24.7679	-31.2623	4.416 ± 0.081	3	4.47727	61.4523	-
Pteronia fastigiata Thunb.	R523	20.7174	-32.7715	4.909 ± 0.060	2	4.86668	60.8964	-
Pteronia paniculata Thunb.	R378	17.6915	-29.6983	4.715 ± 0.047	4	4.65569	60.7523	-
Pteronia fasciculata L.f.	R229	19.7225	-32.8781	5.107 ± 0.055	4	5.04107	61.1763	-
Pteronia pallens L.f.	R164	20.3086	-33.6204	4.566 ± 0.158	3	4.40511	60.3615	-
Pteronia aspera Thunb.	R177	18.7334	-32.8498	7.394 ± 0.150	3	7.32594	59.9955	18 (1)	*
Pteronia cederbergensis A.Bello, Magee & Boatwr.	R217	19.6236	-33.3517	7.551 ± 0.026	4	7.55935	60.2394	-
Pteronia camphorata (L.) L.	R578	21.5541	-33.6795	6.813 ± 0.066	4	6.74381	59.9424	18 (1)
Pteronia cf. adenocarpa Harv.	R649	20.3556	-33.5928	5.235 ± 0.010	3	5.22604	60.7641	18 (1)
Pteronia viscosa Thunb.	R536	20.5896	-33.0645	4.637 ± 0.138	6	4.68341	60.0549	18 (1)
Pteronia elongata Thunb.	R571	21.613	-33.6979	6.906 ± 0.156	4	6.79962	59.9472	18 (1)	*
Pteronia ciliata Thunb. I	R198	18.5481	-31.2669	4.058 ± 0.031	3	4.02219	60.6672	18 (1)
Pteronia ciliata Thunb. II	R357	17.7723	-29.8795	3.736 ± 0.042	4	3.69854	60.2434	-
Pteronia pillansii Hutch.	R773	17.9392	-30.4328	4.550 ± 0.057	4	4.51936	60.6743	~18 (1)
Pteronia onobromoides DC.	R205	18.3172	-32.3322	4.819 ± 0.073	2	4.87095	60.7516	-
Pteronia unguiculata S.Moore	R761	22.0947	-31.2894	4.759 ± 0.089	4	4.63537	60.4248	18 (1)	*
Pteronia scariosa L.f.	R105	22.0372	-33.1478	4.997 ± 0.206	2	4.85203	59.3162	-
Pteronia divaricata Less.	R306	19.1278	-32.0643	4.916 ± 0.056	4	4.95178	60.0701	18 (1)
Pteronia intermedia Hutch. & E.Phillips	R212	19.8997	-33.1544	4.777	1	4.77684	60.5531	-
Pteronia succulenta Thunb.	R721	22.0222	-33.6942	5.457 ± 0.082	4	5.49282	60.0013	18 (2)	*
Pteronia glabrata L.f.	R311	19.2691	-31.8464	4.759 ± 0.083	4	4.75182	58.9729	18 (4)	*
Pteronia leptospermoides DC.	R058	17.9775	-30.1898	4.574 ± 0.042	5	4.61182	59.8338	-
Chrysocoma ciliata L. I	R263	20.1211	-32.1208	2.135 ± 0.040	3	2.13804	61.3772	-
Chrysocoma ciliata L. II	R264	20.1211	-32.1208			2.1733	61.2182	-
Oedera glandulosa (Thunb.) N.G.Bergh	R047	20.5322	-32.2159	3.254	1	3.25427	59.1462	-
Note for chromosome counts: ~ estimated number

## Sheet: Supplementary Table 2
Supplementary Table 2 – Overview of determined repeatome categories (including detected satellite DNA families) and their procentual contribution to the genomes of species under study
Sequence type	Repeat family	Pteronia flava	Pteronia glomerata	Pteronia sordida	Pteronia oblanceolata	Pteronia ovalifolia	Pteronia incana	Pteronia decurrens	Pteronia cinerea	Pteronia glauca	Pteronia membranacea	Pteronia tricephala	Pteronia fastigiata	Pteronia paniculata	Pteronia fasciculata	Pteronia pallens	Pteronia aspera	Pteronia cederbergensis	Pteronia camphorata	Pteronia cf. adenocarpa	Pteronia viscosa	Pteronia elongata	Pteronia ciliata I	Pteronia ciliata II	Pteronia pillansii	Pteronia onobromoides	Pteronia unguiculata	Pteronia scariosa	Pteronia divaricata	Pteronia intermedia	Pteronia succulenta	Pteronia glabrata	Pteronia leptospermoides
Ty1/Copia	-	0.26	0.12	0	0.14	0.21	0.03	0.21	0.17	0.07	0.83	0.25	0.43	0.97	0	0.18	0.01	0.21	0.02	0.02	0.2	0	0.4	0	0.14	0.17	0.14	0.03	0.28	0.3	0.16	0.27	0.07
	Ale	0.29	0.36	0.37	0.23	0.3	0.29	0.45	0.23	0.35	0.3	0.36	0.23	0.52	0.38	0.46	0.28	0.3	0.26	0.34	0.28	0.17	0.38	0.48	0.44	0.51	0.36	0.34	0.33	0.37	0.35	0.32	0.54
	Angela	2.55	3.1	2.95	2.55	3.12	3.34	2.58	2.49	1.73	2.16	5.26	2.86	2.75	4.35	5.65	3.99	3.1	2.97	2.38	4.34	4.96	4.6	3.75	5.26	5.93	3.62	3.94	4.35	3.85	3.99	5.16	3.31
	Bianca	0.16	0.15	0.15	0.14	0.15	0.16	0.21	0.14	0.16	0.19	0.3	0.17	0.27	0.21	0.25	0.2	0.25	0.17	0.25	0.26	0.27	0.2	0.25	0.26	0.33	0.18	0.2	0.26	0.23	0.31	0.29	0.21
	Ivana	0	0.08	0	0	0	0.06	0.09	0	0	0	0	0	0.03	0.01	0	0	0	0	0	0	0	0	0	0	0	0	0	0.01	0	0	0	0
	SIRE	12.93	14.57	13.96	12.39	13.08	14.68	15.68	14.13	13.93	13.44	13.81	11.99	16.67	14.87	13.91	14.42	13.85	12.96	16.7	15.75	15.12	12.88	15.09	13.64	16.74	14.49	13.21	16.13	11.76	15.23	16.51	13.3
	TAR	0.05	0.1	0.11	0.07	0.12	0.09	0.17	0.07	0.05	0.11	0.16	0.08	0.17	0.1	0.15	0.3	0.4	0.36	0.15	0.12	0.12	0.13	0.17	0.15	0.1	0.13	0.13	0.14	0.13	0.16	0.12	0.06
	Tork	0	0	0	0	0	0	0	0	0	0	0	0	0	0	0	0	0	0	0	0	0.03	0	0	0	0	0	0.01	0	0	0	0	0
	total Ty1/Copia	16.24	18.48	17.54	15.52	16.98	18.65	19.39	17.23	16.29	17.03	20.14	15.76	21.38	19.92	20.6	19.2	18.11	16.74	19.84	20.95	20.67	18.59	19.74	19.89	23.78	18.92	17.86	21.5	16.64	20.2	22.67	17.49
Ty3/Gypsy	chromovirus|-	0.35	0	0.11	0	0.03	0.05	0.07	0.27	0.08	0.11	0.02	0.43	0.03	0.14	0.16	2.22	0.06	0	0.04	0.02	0	0	0.02	0.08	0.31	0.24	0.08	0	0.3	0.01	0.38	0.04
	chromovirus|Tekay	28.91	35.8	30.8	38.63	37.31	40.04	36.56	38.94	38.56	39.01	33.45	22.9	34.91	35.47	29.57	41.2	47.11	46.99	36.34	33.41	37.63	33.41	30.68	34.29	35.2	30.1	34.55	31.36	34	33.61	30.59	42.32
	chromovirus|CRM	0.1	0.07	0.1	0.03	0.06	0.06	0.13	0.08	0.03	0.1	0.17	0.08	0.09	0.06	0.12	0.03	0.05	0	0.06	0.06	0	0.12	0.16	0.13	0	0.14	0.07	0.1	0.07	0.26	0.17	0.08
	non-chromovirus|-	0	0	0	0	0	0	0	0	0	0	0	0	0	0	0	0	0	0.3	0	0	0	0	0	0	0	0	0	0	0	0	0	0
	non-chromovirus|OTA|Athila	3.88	4.58	4.5	4.41	4.12	4.25	4.23	4.03	4.57	3.99	2.08	0.73	3.06	3.43	2.63	4.88	3.62	2.93	2.72	2.25	2.66	2.81	3.23	2.39	2.49	3.19	3.46	3.53	2.55	3.22	2.33	2.2
	non-chromovirus|OTA|Tat|Retand	0.98	1.19	1.15	0.75	1.1	1.16	1.35	0.76	1.02	0.91	0.78	0.43	1.19	0.87	0.5	0.11	0.25	0.24	1.06	0.69	0.75	0.56	0.71	0.28	0.46	0.81	0.64	0.9	0.85	0.49	0.69	0.74
	total Ty3/Gypsy	34.22	41.64	36.66	43.82	42.62	45.56	42.34	44.08	44.26	44.12	36.5	24.57	39.28	39.97	32.98	48.44	51.09	50.46	40.22	36.43	41.04	36.9	34.8	37.17	38.46	34.48	38.8	35.89	37.77	37.59	34.16	45.38
LTR – unclassified		4.83	1.77	9.95	1.19	0.47	0.05	1.02	0.32	0.82	0.89	1.67	15.37	0.7	1.34	2.37	0	0.32	0.43	2.49	1.19	0.3	3.89	3.42	4.13	0.61	3.44	0.81	1.53	2.08	1.93	2.03	1.02
pararetrovirus		0	0	0.01	0.01	0	0	0	0.04	0	0	0	0	0	0	0	0	0	0	0	0.1	0.12	0.03	0	0.18	0.02	0.09	0.1	0.08	0	0.14	0.15	0
LINE		0.07	0.14	0.09	0.03	0.08	0.1	0.13	0.09	0.08	0.1	0.11	0.02	0.14	0.11	0.11	0.47	0.1	0.13	0.09	0.04	0.13	0.06	0.09	0.02	0.26	0.09	0.07	0.06	0.06	0.06	0.08	0.08
DNA transposons	EnSpm_CACTA	0.04	0.04	0.05	0.03	0.08	0.07	0.07	0.05	0.05	0.05	0.1	0.01	0.04	0.05	0.05	0	0	0	0.05	0.03	0.02	0.06	0.08	0.06	0.06	0.07	0.04	0.09	0.02	0.01	0.02	0.03
	hAT	0.03	0.04	0.05	0.03	0.05	0.04	0.03	0.03	0.03	0.05	0.02	0.03	0.05	0.03	0.04	0.12	0.11	0.11	0.04	0.03	0.05	0.02	0.03	0.03	0.03	0.04	0.04	0.04	0.05	0.04	0.05	0.02
	MuDR_Mutator	0.18	0.13	0.13	0.12	0.15	0.14	0.14	0.12	0.11	0.14	0.14	0.12	0.14	0.13	0.13	0.07	0.09	0.06	0.11	0.08	0.07	0.12	0.17	0.12	0.09	0.14	0.13	0.23	0.11	0.2	0.15	0.12
	PIF_Harbinger	0.11	0.18	0.11	0.07	0.11	0.21	0.14	0.08	0.16	0.13	0.2	0.07	0.16	0.16	0.14	0.01	0.01	0	0.12	0.1	0.03	0.14	0.22	0.06	0.05	0.19	0.16	0.17	0.12	0.07	0.08	0.12
	total DNA transposons	0.36	0.39	0.34	0.25	0.39	0.46	0.38	0.28	0.35	0.37	0.46	0.23	0.39	0.37	0.36	0.2	0.21	0.17	0.32	0.24	0.17	0.34	0.5	0.27	0.23	0.44	0.37	0.53	0.3	0.32	0.3	0.29
Helitron		0.02	0.04	0.03	0	0.06	0.06	0.21	0.21	0.04	0.06	0.16	0	0.02	0.01	0.04	0	0	0	0.01	0.03	0.02	0.01	0.02	0.07	0	0.16	0.14	0.08	0.09	0.08	0	0.17
satellite		0.19	0.14	0.28	0.15	0.28	0.18	0.21	0.14	0.29	0.12	0.39	0.51	0.25	0.13	0.25	1.31	0.07	0.22	0.33	0.1	0.05	0.01	0.06	0.09	0.08	0.14	0.07	0.35	1.07	0.05	0.12	0.6
45S_rDNA		0.24	0.28	0.3	0.39	0.36	0.28	0.22	0.25	0.39	0.31	0.38	0.5	0.52	0.4	0.24	1.67	0.26	0.29	0.67	0.19	0.19	0.6	0.88	0.75	0.35	0.29	0.56	0.2	0.58	0.31	0.2	1.74
5S_rDNA		0.05	0.04	0.03	0.06	0.08	0.04	0.06	0.05	0.04	0.05	0.09	0	0.07	0.06	0	0.1	0.12	0.04	0.03	0.21	0.06	0	0.05	0.16	0.03	0.02	0.04	0.03	0	0	0.08	0.06
unclassified repeats		11.32	7.31	4.73	5.83	7.97	6.87	9.5	6.41	7.64	6.49	9.61	9.35	10.08	8.27	10.62	5.62	5.75	4.79	7.21	8.67	8.28	7.06	9.99	7.57	8.86	8.69	7.67	8.5	10.42	8.46	8.37	10.9
singlets		32.46	29.77	30.04	32.75	30.71	27.75	26.54	30.9	29.8	30.46	30.49	33.69	27.17	29.42	32.43	22.99	23.97	26.73	28.79	31.85	28.97	32.51	30.45	29.7	27.32	33.24	33.51	31.25	30.99	30.86	31.84	22.27
satDNA families	Fam 1	yes	yes	yes	yes	yes	yes	yes	yes	yes	yes	yes	yes	yes	yes	yes	yes	yes	yes	yes	yes	yes	yes	yes	yes	yes	yes	yes	yes	yes	yes	yes	yes
	Fam 2	yes	yes	yes	yes	yes	yes	yes	yes	yes	yes	yes	yes	yes	yes	yes	no	no	no	no	no	no	no	yes	no	yes	yes	no	yes	yes	yes	yes	yes
	Fam 3	no	no	no	no	no	no	no	no	no	no	no	no	no	no	no	no	no	no	no	no	no	no	no	yes	yes	no	no	no	no	no	no	no
	Fam 4	yes	yes	yes	yes	yes	yes	yes	yes	yes	yes	yes	yes	yes	yes	yes	no	no	no	no	no	no	no	yes	no	no	no	no	no	yes	no	no	no

## Sheet: Supplementary Table 3
Supplementary Table 3 – Detected satellite DNA families with their conserved motifs, primers for their sequencing, their product size and DNA probes for FISH visualization
satDNA name	Consensus sequence	Motif	Monomer length	60 bp oligo probe used as FISH probe
Family 1	CTAATTTTTTCGATATCGTGTTTCGGGCATCTGTGGGATTCTAATTGGCTTTCTGAACTTTCGATCGGAAATATGGACACAATTAGTCGATGTTCGGATACCCGGTTTGGGTTTTAGACTCGGTTTATTTCACGTCCGGTTACCAAAGGCAGCTGCCTAGGGTACCGG	TTTTCGATATCG	168 bp	CGGAAATATGGACACAATTAGTCGATGTTCGGATACCCGGTTTGGGTTTTAGACTCGGTT
Family 2	CTAAACCCCGGACCCTAAGTGGCGATTGCTAATCCGAGGGGGATGGGTGAAATTCACCTTGTTCGGCTTCTAAAACCCTAAAG	GATTGCTAATCC	83 bp	CCAGACCCTAAGTGGCGATTGCTAATCCGAGGGGGATGGGTGAAATTCACCTTGTTCGGC
Family 3	AAGAATGCGACGAGCAACATAATGAGCTCGCCGAGCGGACCAAGTTTTAAAGAAAAAGACTGAAGGTTCTAGATGATAGTTGACCAAGTCAAAGCACTCGCCGAGCGATACTACAGCTCGCCGAGCGGAATGTCTAATTAATTAGGAAGAAATGAAGCATAATCAAGGTCAAGTCAAGAATATCCCAAGAAATG	GAATGCGACGAG	194 bp	TAATTAATTAGGAAGAAATGAAGCATAATCAAGGTCAAGTCAAGAATATCCCAAGAAATG
Family 4	CTGGAACCGTACGCATTTTGGAGTCGGACGCGATTTGTTTTTAGATATCTTTCTAAAACCCTAAATGGTGAACCCTAAAGGGTACTGGACGCGGTTTGGGACCGGACGCAC	ACCGTACGCATT	112 bp	CTGGAACCGTACGCATTTTGGAGTCGGACGCGATTTGTTTTTAGATATCTTTCTAAAACC

## Sheet: Supplementary Table 4
Supplementary Table 4 – Environmental variables used for niche modeling within two datasets (without and with soil data). Their contribution to the first two PCA axes is also provided.
Variable	Brief description	Variable’s contribution to PCA axes
		without soil data		with soil
		PC1	PC2	PC1	PC2
Bio13	Precipitation of wettest month	-	-	3.2	0.2
Bio15	Precipitation seasonality (coefficient of variation)	0.298533	1.29361	1.3	7.1
Bio18	Precipitation of warmest quarter	1.7448	3.83074	5.4	12.3
Bio19	Precipitation of coldest quarter	2.21086	14.7067	-	-
Bio3	Isothermality – quantification of relative oscillation of day-night temperature (Bio2) relative to summer-winter (annual) oscillation (Bio7) – Bio2/Bio7*100	1.05264	0.124042	2.1	0.2
Bio4	Temperature seasonality (standard deviation ×100)	0.00707201	22.6231	0.2	16.3
Bio6	Minimum temperature of coldest month	-	-	6.2	7
Bio8	Mean temperature of wettest quarter	-	-	0.6	16.5
Bio9	Mean Temperature of driest quarter	1.17078	2.10409	4	9.9
awc	Available water capacity – the maximum amount of plant available water $	0.0101927	0.0809289	0	0
fcf	Frost change frequency – the number of daily events in which the daily temperature range encompasses zero $	7.56511	1.12804	3.8	1.2
gst	Mean temperature of all growing season days $	8.58535	0.426926	-	-
pet	Potential evapotranspiration – represents the combined loss of water through the plant’s transpiration and evaporation of water from the earth’s surface $	5.35504	24.0196	4.7	8
asp	Electrical conductivity (mS·m-1) #	0.0670298	0.0303141	0.2	0.1
ci	Convergence index – calculates an index of convergence regarding to overland flow $	9.81868	1.35527	2.2	0.5
csc	Cross-sectional curvature – it represents terrain curvature perpendicular to the direction of maximum slope $	12.0437	1.16248	-	-
lc	Longitudinal curvature of the terrain – intersecting with the plane of the slope normal and aspect direction $	10.4908	2.45445	3.2	1
svf	Sky view factor $	-	-	4.8	0.1
twi	Topographic wetness index – it quantifies terrain driven variation in soil moisture $	12.6048	0.223289	6	0.8
vd	Valley depth – difference between the elevation and an interpolated ridge level $	5.5929	16.714	4.5	6.2
vdc	Vertical distance to channel network, i.e. approximate depth of the base level flux of a catchment – it provides information how far the place is from the groundwater	20.2672	0.0419892	11.7	2
vs	Visible sky – the percentage of the unobstructed hemisphere above a certain location $	1.11447	7.6804	-	-
EC	Electrical conductivity (mS·m-1) #	-	-	5.3	0.9
ext_K	Extractable K (cmol+ kg-1) #	-	-	2.3	0
ext_Na	Extractable Na (cmol+ kg-1) #	-	-	4	1.8
ext_P	Extractable P (mg.kg-1) #	-	-	3.7	0.4
pH	pH compiled for GCFR #	-	-	11.1	0.1
total_C	Total C (%, w/w) #	-	-	9.2	0.3
total_N	Total N (%, w/w) #	-	-	0.2	7.4
Note – data sources (see main text for references)
$	Wüest et al. 2019
#	Cramer et al. 2019

## Sheet: Supplementary Table 5
Supplementary Table 5 – Overview of data used for nuclear and plastome phylogenies – data of HybSeq and shallow genome sequencing (skimming)
Taxon name	Unique code	HybSeq data used for construction of the phylogeny						Skimming data used for cpDNA phylogeny
		Total nr. reads	Nr. reads after quality filtering (% low quality)	Nr. reads without duplicates (% duplicates)	Nr. map. low-copy gene reads (% LCG reads)	No. mapped genes (% of map. genes)	Missing data LCG	Nr. map. chloroplast reads	Length of reconstructed cpDNA (bp)	Missing data (%)
Pteronia flava	R525	5084560	4484564 (88.20%)	4478048 (11.93%)	1538295 (22.67%)	943 (88.88%)	0.3922	205971	148394	0.025
Pteronia glomerata	R440	5547692	4894488 (88.23%)	4888452 (11.88%)	1340346 (24.36%)	947 (89.26%)	0.4215	368414	148723	0.023
Pteronia sordida	R431	10876046	10014542 (92.08%)	9999456 (8.06%)	695949 (12.47%)	866 (81.62%)	0.3153	371962	148757	0.023
Pteronia oblanceolata	R484	11251620	10466406 (93.02%)	10452264 (7.10%)	1073668 (15.58%)	907 (85.49%)	0.305	4636464	148885	0.022
Pteronia ovalifolia	R582	8383228	8039146 (95.90%)	5125976 (38.85%)	2498595 (23.89%)	943 (88.88%)	0.4143	423268	148785	0.023
Pteronia incana	R079	8012978	7332230 (91.50%)	7322296 (8.62%)	249599 (20.81%)	906 (85.39%)	0.3744	254016	148692	0.023
Pteronia decurrens	R125	10213850	9510306 (93.11%)	9496042 (7.03%)	769822 (15.01%)	850 (80.11%)	0.2972	404441	148342	0.025
Pteronia cinerea	R777	8837010	8543908 (96.68%)	5415750 (38.72%)	2255807 (24.06%)	924 (87.09%)	0.2977	359587	148684	0.023
Pteronia glauca	R479	11017698	10241728 (92.96%)	10226590 (7.18%)	222295 (25.65%)	896 (84.45%)	0.3062	374839	148739	0.022
Pteronia membranacea	R566	10206142	9385124 (91.96%)	9372090 (8.17%)	1344657 (22.31%)	943 (88.88%)	0.3216	566075	148788	0.022
Pteronia tricephala	R546	12481458	11521728 (92.31%)	11503524 (7.84%)	617345 (12.63%)	851 (80.21%)	0.3132	134402	148296	0.026
Pteronia fastigiata	R523	7143424	6233338 (87.26%)	6223538 (12.88%)	576554 (12.87%)	902 (85.01%)	0.4209	138853	148310	0.025
Pteronia paniculata	R378	6382756	5586840 (87.53%)	5579158 (12.59%)	2678055 (26.18%)	948 (89.35%)	0.4254	205096	147022	0.035
Pteronia fasciculata	R229	16586850	15564924 (93.84%)	15520996 (6.43%)	1939493 (25.07%)	937 (88.31%)	0.2756	333176	148719	0.023
Pteronia pallens	R164	7460386	6899530 (92.48%)	6890176 (7.64%)	1097694 (14.99%)	868 (81.81%)	0.3419	814149	148730	0.023
Pteronia aspera	R177	1206246	1140506 (94.55%)	1140372 (5.46%)	3849876 (24.79%)	952 (89.73%)	0.3538	146385	146605	0.038
Pteronia cederbergensis	R217	3773380	3213938 (85.17%)	3209830 (14.93%)	647321 (10.40%)	891 (83.98%)	0.4602	228467	148298	0.026
Pteronia camphorata	R578	4690502	4001864 (85.32%)	3996702 (14.79%)	1434331 (18.09%)	934 (88.03%)	0.4022	122776	148239	0.026
Pteronia cf. adenocarpa	R649	8651806	8352764 (96.54%)	5499240 (36.44%)	1899332 (19.99%)	943 (88.88%)	0.3014	1019323	148617	0.023
Pteronia viscosa	R536	11821976	10865478 (91.91%)	10849056 (8.23%)	1053310 (12.31%)	910 (85.77%)	0.298	232083	148664	0.023
Pteronia elongata	R571	8606120	7938848 (92.25%)	7928138 (7.88%)	1218609 (22.49%)	923 (86.99%)	0.3154	172171	148659	0.023
Pteronia ciliata I	R198	1789406	1621368 (90.61%)	1621170 (9.40%)	444253 (27.39%)	931 (87.75%)	0.2996	733260	148773	0.022
Pteronia ciliata II	R357	4888224	4193818 (85.79%)	4188494 (14.31%)	221496 (6.90%)	814 (76.72%)	0.3974	282525	148614	0.024
Pteronia pillansii	R773	11466656	11093354 (96.74%)	6781134 (40.86%)	395718 (9.89%)	889 (83.79%)	0.2895	876236	148775	0.022
Pteronia onobromoides	R205	1326334	1198876 (90.39%)	1198722 (9.62%)	198173 (17.37%)	883 (83.22%)	0.3208	177016	148561	0.023
Pteronia mucronata	R761	9903806	9532318 (96.25%)	6025576 (39.16%)	1428712 (23.92%)	938 (88.41%)	0.2893	149252	148719	0.023
Pteronia scariosa	R105	959242	926124 (96.55%)	925876 (3.48%)	541990 (12.93%)	904 (85.20%)	0.3453	1300369	148832	0.022
Pteronia divaricata	R306	9264688	8579948 (92.61%)	8551136 (7.70%)	597396 (10.75%)	900 (84.83%)	0.3643	226760	148537	0.024
Pteronia intermedia	R212	6366104	5565290 (87.42%)	5557094 (12.71%)	244477 (26.38%)	894 (84.26%)	0.3946	520793	148085	0.027
Pteronia succulenta	R721	9251826	8977276 (97.03%)	5968442 (35.49%)	2551657 (23.51%)	948 (89.35%)	0.3028	809596	148767	0.023
Pteronia glabrata	R311	8397134	7743602 (92.22%)	7732588 (7.91%)	2894777 (25.15%)	937 (88.31%)	0.2901	892739	148700	0.023
Pteronia leptospermoides	R058	912314	865988 (94.92%)	865840 (5.09%)	2526837 (25.26%)	929 (87.56%)	0.3417	404338	148273	0.026
Chrysocoma ciliata I	R263	11993560	11591876 (96.65%)	7192146 (40.03%)	2274158 (19.62%)	870 (84.71%)	0.3279
Chrysocoma ciliata II	R264	10853706	10385908 (95.69%)	6216240 (42.73%)	1135831 (10.94%)	778 (75.75%)	0.3585
Chrysocoma ciliata 4x	R265	5732234	5174988 (90.28%)	5167348 (9.85%)	1127840 (21.82%)	879 (82.85%)	0.3889	-	-	-
Oedera glandulosa	R047	2022754	1953530 (96.58%)	1953008 (3.45%)	861468 (44.05%)	968 (91.23%)	0.2961	-	-	-
